# Supplementary material for: Global burden of lung cancer in adolescents and adults aged 15–45: analysis of the global burden of disease study (1990–2021)
Source: Front Med (Lausanne). 2025 Jun 25;12:1600662. doi: 10.3389/fmed.2025.1600662 (PMC12239874; doi:10.3389/fmed.2025.1600662)
Supplement: Supplementary file 3 [file Table_2.xlsx]

## Sheet: Sheet1
Supplementary table 2| Age-standardized prevalence, mortality and DALYs of lung cancer in young and middle-aged people in 2021 at regional levels by sex
	Age-standardized rate in 2021 (per 100,000)
	Male			Female
Regions	Prevalence	Mortality	DALYs	Prevalence	Mortality	DALYs
Andean Latin America	2.2(1.6 to 3.1)	1(0.7 to 1.4)	54.3(38.9 to 74.4)	2.1(1.5 to 3)	0.9(0.7 to 1.3)	50.3(35.4 to 70.1)
Australasia	4.1(3.1 to 5.4)	0.8(0.7 to 1)	41.2(33.2 to 50.7)	5.2(4 to 6.6)	0.8(0.7 to 1)	43.6(36.8 to 51.4)
Caribbean	3.5(2.8 to 4.3)	1.4(1.1 to 1.8)	74.5(58.3 to 93.5)	2.1(1.6 to 2.6)	0.9(0.7 to 1.2)	49.3(38.4 to 63.8)
Central Asia	3.1(2.7 to 3.6)	1.5(1.3 to 1.7)	81.1(70.7 to 92.4)	1.6(1.3 to 2)	0.7(0.6 to 0.9)	40.3(33.3 to 49.4)
Central Europe	4.3(3.8 to 4.8)	1.9(1.7 to 2.1)	96.1(85.9 to 105.7)	3.1(2.7 to 3.5)	1.2(1 to 1.3)	61.8(54.7 to 69.5)
Central Latin America	1.8(1.6 to 2.1)	0.8(0.7 to 0.9)	44.9(39.3 to 51)	1.6(1.4 to 2)	0.7(0.5 to 0.8)	35.6(29.3 to 43.1)
Central Sub-Saharan Africa	1.6(1 to 2.7)	0.9(0.5 to 1.5)	45.3(27.4 to 78.5)	0.7(0.5 to 1.1)	0.4(0.2 to 0.6)	20(12.7 to 31.2)
East Asia	9.8(7.4 to 12.6)	3.7(2.8 to 4.8)	196.7(148 to 253.6)	7.3(5.5 to 9.7)	2.2(1.6 to 2.9)	114.4(85.6 to 150.6)
Eastern Europe	5.2(4.6 to 6)	2(1.8 to 2.3)	104.5(93.2 to 118.6)	2.4(2.1 to 2.8)	0.8(0.7 to 0.9)	41.1(35.4 to 48.4)
Eastern Sub-Saharan Africa	1.2(0.9 to 1.6)	0.7(0.5 to 0.9)	34.3(27.6 to 44.9)	0.6(0.4 to 0.8)	0.3(0.2 to 0.4)	17(12.2 to 23.3)
High-income Asia Pacific	4.4(3.6 to 5.4)	0.8(0.7 to 0.9)	41.9(36.9 to 48.7)	4.9(4 to 6)	0.6(0.6 to 0.7)	33.5(29.4 to 38.7)
High-income North America	3(2.8 to 3.2)	0.9(0.8 to 0.9)	46.1(43.8 to 48.3)	4(3.7 to 4.3)	0.8(0.7 to 0.8)	41.2(39 to 43.7)
North Africa and Middle East	2.6(2.2 to 3.2)	1.3(1.1 to 1.6)	71.7(59.3 to 87.3)	1.5(1.2 to 1.9)	0.8(0.6 to 0.9)	40.7(32.5 to 50.3)
Oceania	4.1(2.6 to 6.4)	2.2(1.4 to 3.6)	119.5(76.7 to 191)	1.6(0.9 to 2.6)	0.8(0.5 to 1.4)	42.5(25.2 to 72.3)
South Asia	1.7(1.3 to 2.1)	0.9(0.7 to 1.1)	46.6(36.8 to 57)	1(0.8 to 1.3)	0.5(0.4 to 0.6)	27.7(22.4 to 34.4)
South-East Asia Region	3.9(3.1 to 4.9)	1.9(1.5 to 2.4)	103.1(81.5 to 129.5)	2.8(2.2 to 3.5)	1.4(1 to 1.7)	71.9(55.1 to 89.9)
Southern Latin America	2.9(2.3 to 3.5)	1.3(1.1 to 1.5)	67.7(55.4 to 81.6)	2.3(1.9 to 2.8)	0.9(0.8 to 1.1)	48.8(40.4 to 59.1)
Southern Sub-Saharan Africa	3.5(2.9 to 4.3)	2(1.6 to 2.4)	100.2(82.6 to 121.8)	1.5(1.2 to 1.9)	0.8(0.6 to 1)	41(32.4 to 52.2)
Tropical Latin America	2.1(1.9 to 2.3)	1(0.9 to 1.1)	52.3(48 to 57)	2(1.8 to 2.2)	0.9(0.9 to 1)	49.3(45.2 to 53.4)
Western Europe	5.5(4.8 to 6.3)	1.3(1.2 to 1.4)	64.7(59.5 to 70.5)	5.1(4.5 to 5.7)	0.9(0.9 to 1)	47.6(44.2 to 51.1)
Western Sub-Saharan Africa	0.6(0.5 to 0.8)	0.3(0.2 to 0.4)	16.2(12.2 to 21.3)	0.3(0.2 to 0.4)	0.2(0.1 to 0.2)	8.5(5.8 to 11.9)
