# Supplementary material for: Global burden of lung cancer in adolescents and adults aged 15–45: analysis of the global burden of disease study (1990–2021)
Source: Front Med (Lausanne). 2025 Jun 25;12:1600662. doi: 10.3389/fmed.2025.1600662 (PMC12239874; doi:10.3389/fmed.2025.1600662)
Supplement: Supplementary file 4 [file Table_3.XLSX]

## Sheet: Sheet1
Supplementary Table 3| Age standardized mortality and DALYs of LungCancer in people aged 15-45 years old and their AAPCs at regional level,1990-2021
	Mortality(95% UI)					DALYs(95% UI)
	No of people with Lung Cancer in 1990	Age standardized rate in 1990(per 100 000)	No of people with Lung Cancer in 2021	Age standardized rate in 2021(per 100 000)	AAPC(95% CI)	No of people with Lung Cancer in 1990	Age standardized rate in 1990(per 100 000)	No of people with Lung Cancer in 2021	Age standardized rate in 2021(per 100 000)	AAPC(95% CI)
Andean Latin America	199.5	1.4	297.9	1	-1.13 (-2.01 to -0.2)	11043.1 (9030.8 to 13577.4)	74.4 (61 to 91.2)	16140.3 (12039.9 to 20812.2)	52.3 (39 to 67.4)	-1.13 (-2.02 to -0.2)
	(163.4 to 244.6)	(1.1 to 1.7)	(222.1 to 384.4)	(0.7 to 1.2)	(-2.01 to -0.2)	(9030.8 to 13577.4)	(61 to 91.2)	(12039.9 to 20812.2)	(39 to 67.4)	(-2.02 to -0.2)
Australasia	139.7 (123.4 to 156.7)	1.4 (1.2 to 1.5)	115.9 (98.2 to 136.3)	0.8 (0.7 to 1)	-1.56 (-1.77 to -1.4)	7149.1 (6305.6 to 8029.9)	69.5 (61.3 to 78.1)	5941.5 (5024.6 to 7004.8)	42.4 (35.8 to 50)	-1.57 (-1.77 to -1.4)
	(123.4 to 156.7)	(1.2 to 1.5)	(98.2 to 136.3)	(0.7 to 1)	(-1.77 to -1.4)	(6305.6 to 8029.9)	(61.3 to 78.1)	(5024.6 to 7004.8)	(35.8 to 50)	(-1.77 to -1.4)
Caribbean	251.9 (224.9 to 280.8)	1.8 (1.6 to 2)	247.3 (204 to 297)	1.2 (1 to 1.4)	-1.39 (-1.86 to -0.9)	13291.8 (11852.7 to 14835.8)	93.4 (83.4 to 104.2)	12957.6 (10669.3 to 15581.9)	61.7 (50.8 to 74.2)	-1.38 (-1.85 to -0.9)
	(224.9 to 280.8)	(1.6 to 2)	(204 to 297)	(1 to 1.4)	(-1.86 to -0.9)	(11852.7 to 14835.8)	(83.4 to 104.2)	(10669.3 to 15581.9)	(50.8 to 74.2)	(-1.85 to -0.9)
Central Asia	793.7 (736.8 to 850.8)	3.3 (3.1 to 3.5)	509.8 (447.8 to 581.1)	1.1 (1 to 1.3)	-3.42 (-3.79 to -3)	42891.7 (39836.3 to 45972.8)	173.7 (161.2 to 186.2)	27221.2 (23907.8 to 31060.5)	60.6 (53.2 to 69.2)	-3.38 (-3.77 to -3)
	(736.8 to 850.8)	(3.1 to 3.5)	(447.8 to 581.1)	(1 to 1.3)	(-3.79 to -3)	(39836.3 to 45972.8)	(161.2 to 186.2)	(23907.8 to 31060.5)	(53.2 to 69.2)	(-3.77 to -3)
Central Europe	2273.9 (2151.1 to 2406)	3.7 (3.5 to 4)	891.1 (806 to 972.3)	1.5 (1.4 to 1.7)	-2.88 (-3.18 to -2.6)	115777.8 (109475.9 to 122632.3)	191 (180.6 to 202.4)	45367.1 (41006.7 to 49522.9)	79.3 (71.6 to 86.6)	-2.85 (-3.02 to -2.7)
	(2151.1 to 2406)	(3.5 to 4)	(806 to 972.3)	(1.4 to 1.7)	(-3.18 to -2.6)	(109475.9 to 122632.3)	(180.6 to 202.4)	(41006.7 to 49522.9)	(71.6 to 86.6)	(-3.02 to -2.7)
Central Latin America	756.6 (717.5 to 796.3)	1.2 (1.1 to 1.3)	881 (762.8 to 1017.2)	0.7 (0.6 to 0.9)	-1.59 (-2.01 to -1.2)	41730.5 (39600.2 to 43939.5)	65.2 (61.8 to 68.6)	47542.3 (41212.2 to 54839.4)	40.1 (34.8 to 46.3)	-1.57 (-1.99 to -1.1)
	(717.5 to 796.3)	(1.1 to 1.3)	(762.8 to 1017.2)	(0.6 to 0.9)	(-2.01 to -1.2)	(39600.2 to 43939.5)	(61.8 to 68.6)	(41212.2 to 54839.4)	(34.8 to 46.3)	(-1.99 to -1.1)
Central Sub-Saharan Africa	110.1 (73.5 to 164.3)	0.7 (0.4 to 1)	299.5 (194.5 to 471.5)	0.6 (0.4 to 1)	-0.23 (-0.34 to -0.1)	5832.2 (3888 to 8684.8)	34.7 (23.1 to 51.8)	15784.7 (10242.5 to 24798.9)	32.6 (21.1 to 51.3)	-0.22 (-0.33 to -0.1)
	(73.5 to 164.3)	(0.4 to 1)	(194.5 to 471.5)	(0.4 to 1)	(-0.34 to -0.1)	(3888 to 8684.8)	(23.1 to 51.8)	(10242.5 to 24798.9)	(21.1 to 51.3)	(-0.33 to -0.1)
East Asia	20425.4 (17349.9 to 23697.5)	3.7 (3.1 to 4.3)	20190.4 (16050.8 to 24786.8)	3 (2.4 to 3.7)	-0.68 (-0.81 to -0.5)	1084796.7 (920483.6 to 1259846.8)	194.3 (164.9 to 225.5)	1054409.2 (839573.5 to 1292987.1)	156.8 (124.9 to 192.3)	-0.67 (-0.81 to -0.5)
	(17349.9 to 23697.5)	(3.1 to 4.3)	(16050.8 to 24786.8)	(2.4 to 3.7)	(-0.81 to -0.5)	(920483.6 to 1259846.8)	(164.9 to 225.5)	(839573.5 to 1292987.1)	(124.9 to 192.3)	(-0.81 to -0.5)
Eastern Europe	3425.2 (3252.3 to 3628.2)	3.3 (3.1 to 3.5)	1496.5 (1349.5 to 1667.3)	1.4 (1.3 to 1.6)	-2.82 (-3.4 to -2.2)	177042.1 (168065.9 to 187473.9)	170.5 (161.8 to 180.6)	76474.2 (68966.5 to 85053.3)	72.3 (65.2 to 80.4)	-2.81 (-3.39 to -2.2)
	(3252.3 to 3628.2)	(3.1 to 3.5)	(1349.5 to 1667.3)	(1.3 to 1.6)	(-3.4 to -2.2)	(168065.9 to 187473.9)	(161.8 to 180.6)	(68966.5 to 85053.3)	(65.2 to 80.4)	(-3.39 to -2.2)
Eastern Sub-Saharan Africa	308.2 (250.6 to 398.4)	0.6 (0.5 to 0.7)	737.7 (596.6 to 942.7)	0.5 (0.4 to 0.6)	-0.42 (-0.55 to -0.3)	16099.7 (13115.1 to 20758.5)	28.7 (23.3 to 37.2)	38885.1 (31349.8 to 49802.5)	25.4 (20.6 to 32.4)	-0.39 (-0.52 to -0.3)
	(250.6 to 398.4)	(0.5 to 0.7)	(596.6 to 942.7)	(0.4 to 0.6)	(-0.55 to -0.3)	(13115.1 to 20758.5)	(23.3 to 37.2)	(31349.8 to 49802.5)	(20.6 to 32.4)	(-0.52 to -0.3)
High-income Asia Pacific	1515.6 (1405.6 to 1651.5)	1.7 (1.6 to 1.9)	586.5 (534.6 to 652.3)	0.7 (0.7 to 0.8)	-2.75 (-3.21 to -2.3)	78806.1 (72792.7 to 86067.5)	89.4 (82.3 to 97.8)	30295.3 (27531.1 to 33712.1)	37.8 (34.2 to 42.2)	-2.74 (-3.19 to -2.3)
	(1405.6 to 1651.5)	(1.6 to 1.9)	(534.6 to 652.3)	(0.7 to 0.8)	(-3.21 to -2.3)	(72792.7 to 86067.5)	(82.3 to 97.8)	(27531.1 to 33712.1)	(34.2 to 42.2)	(-3.19 to -2.3)
High-income North America	3695 (3587.4 to 3798.4)	2.6 (2.5 to 2.6)	1352.3 (1300 to 1408.6)	0.8 (0.8 to 0.9)	-3.54 (-3.85 to -3.2)	188734.7 (183309 to 194107.2)	131 (127.3 to 134.8)	70084.3 (67345.4 to 73071.8)	43.6 (41.9 to 45.5)	-3.48 (-3.8 to -3.2)
	(3587.4 to 3798.4)	(2.5 to 2.6)	(1300 to 1408.6)	(0.8 to 0.9)	(-3.85 to -3.2)	(183309 to 194107.2)	(127.3 to 134.8)	(67345.4 to 73071.8)	(41.9 to 45.5)	(-3.8 to -3.2)
North Africa and Middle East	3880.2 (3012.7 to 4963.7)	1.6 (1.3 to 2.1)	6641.3 (5618.5 to 7775)	1.1 (0.9 to 1.3)	-1.38 (-1.56 to -1.2)	209312.3 (162666.2 to 267428)	86.1 (66.9 to 110.3)	353702.4 (299286.4 to 414387.8)	57.1 (48.3 to 66.9)	-1.34 (-1.51 to -1.2)
	(3012.7 to 4963.7)	(1.3 to 2.1)	(5618.5 to 7775)	(0.9 to 1.3)	(-1.56 to -1.2)	(162666.2 to 267428)	(66.9 to 110.3)	(299286.4 to 414387.8)	(48.3 to 66.9)	(-1.51 to -1.2)
Oceania	34.7 (22.8 to 54.6)	1.4 (0.9 to 2.3)	90.1 (59.8 to 138.5)	1.5 (1 to 2.3)	0.19 (0.09 to 0.3)	1879.8 (1227.1 to 2968.2)	76 (49.9 to 119.3)	4855.6 (3209.8 to 7476.8)	81.4 (53.9 to 125.2)	0.22 (0.11 to 0.3)
	(22.8 to 54.6)	(0.9 to 2.3)	(59.8 to 138.5)	(1 to 2.3)	(0.09 to 0.3)	(1227.1 to 2968.2)	(49.9 to 119.3)	(3209.8 to 7476.8)	(53.9 to 125.2)	(0.11 to 0.3)
South Asia	5050.4 (4359.6 to 5972.3)	0.6 (0.5 to 0.7)	12159 (10391.5 to 14143.4)	0.7 (0.6 to 0.8)	0.47 (0.25 to 0.7)	271003 (233407.7 to 321189.7)	32.1 (27.7 to 38)	644080 (550427.7 to 751377)	37.3 (31.8 to 43.4)	0.45 (0.23 to 0.7)
	(4359.6 to 5972.3)	(0.5 to 0.7)	(10391.5 to 14143.4)	(0.6 to 0.8)	(0.25 to 0.7)	(233407.7 to 321189.7)	(27.7 to 38)	(550427.7 to 751377)	(31.8 to 43.4)	(0.23 to 0.7)
South-East Asia Region	2917.1 (2493.2 to 3321.4)	1.6 (1.4 to 1.9)	5625.6 (4485.6 to 6825.1)	1.6 (1.3 to 2)	0.01 (-0.13 to 0.1)	157236 (134037.7 to 179321.4)	86.1 (73.7 to 98.1)	297467.2 (237216.1 to 360962.2)	87.6 (69.9 to 106.3)	0.02 (-0.12 to 0.2)
	(2493.2 to 3321.4)	(1.4 to 1.9)	(4485.6 to 6825.1)	(1.3 to 2)	(-0.13 to 0.1)	(134037.7 to 179321.4)	(73.7 to 98.1)	(237216.1 to 360962.2)	(69.9 to 106.3)	(-0.12 to 0.2)
Southern Latin America	581.4 (504.7 to 674.4)	2.8 (2.4 to 3.2)	351.8 (301.7 to 409.2)	1.1 (0.9 to 1.3)	-3.03 (-3.5 to -2.6)	29962 (25996.8 to 34784)	143 (124.1 to 166)	18549 (15849.9 to 21641.9)	58.1 (49.6 to 67.9)	-2.94 (-3.41 to -2.5)
	(504.7 to 674.4)	(2.4 to 3.2)	(301.7 to 409.2)	(0.9 to 1.3)	(-3.5 to -2.6)	(25996.8 to 34784)	(124.1 to 166)	(15849.9 to 21641.9)	(49.6 to 67.9)	(-3.41 to -2.5)
Southern Sub-Saharan Africa	397.5 (330.8 to 469.1)	2.2 (1.8 to 2.6)	518.2 (438.7 to 611.1)	1.4 (1.2 to 1.6)	-1.48 (-2.15 to -0.8)	20738.3 (17263 to 24480.2)	112.7 (93.8 to 133.1)	26799.4 (22659.7 to 31667.9)	70.5 (59.6 to 83.1)	-1.48 (-2.15 to -0.8)
	(330.8 to 469.1)	(1.8 to 2.6)	(438.7 to 611.1)	(1.2 to 1.6)	(-2.15 to -0.8)	(17263 to 24480.2)	(93.8 to 133.1)	(22659.7 to 31667.9)	(59.6 to 83.1)	(-2.15 to -0.8)
Tropical Latin America	827.8 (779.5 to 882.9)	1.3 (1.3 to 1.4)	1098.3 (1032.1 to 1169.6)	1 (0.9 to 1)	-1.07 (-1.42 to -0.7)	44084.9 (41490 to 47027.5)	70.2 (66.1 to 74.8)	58071.8 (54513.9 to 61942.5)	50.7 (47.6 to 54.2)	-1.03 (-1.33 to -0.7)
	(779.5 to 882.9)	(1.3 to 1.4)	(1032.1 to 1169.6)	(0.9 to 1)	(-1.42 to -0.7)	(41490 to 47027.5)	(66.1 to 74.8)	(54513.9 to 61942.5)	(47.6 to 54.2)	(-1.33 to -0.7)
Western Europe	4476.6 (4231.8 to 4740.5)	2.5 (2.3 to 2.6)	2091.5 (1954.3 to 2244.4)	1.1 (1 to 1.2)	-2.67 (-2.86 to -2.5)	228682.6 (216048 to 241976)	125.6 (118.7 to 133)	107019 (99935 to 114868.7)	56.2 (52.4 to 60.3)	-2.65 (-2.84 to -2.5)
	(4231.8 to 4740.5)	(2.3 to 2.6)	(1954.3 to 2244.4)	(1 to 1.2)	(-2.86 to -2.5)	(216048 to 241976)	(118.7 to 133)	(99935 to 114868.7)	(52.4 to 60.3)	(-2.84 to -2.5)
Western Sub-Saharan Africa	130.7 (106.3 to 160.5)	0.2 (0.2 to 0.3)	387.9 (287.2 to 512.9)	0.2 (0.2 to 0.3)	0.28 (0.11 to 0.4)	7017.5 (5700.7 to 8644.7)	11.1 (9.1 to 13.6)	20981.1 (15490.1 to 27794.6)	12.2 (9 to 16.1)	0.3 (0.21 to 0.4)
	(106.3 to 160.5)	(0.2 to 0.3)	(287.2 to 512.9)	(0.2 to 0.3)	(0.11 to 0.4)	(5700.7 to 8644.7)	(9.1 to 13.6)	(15490.1 to 27794.6)	(9 to 16.1)	(0.21 to 0.4)
