# Supplementary material for: Global burden of lung cancer in adolescents and adults aged 15–45: analysis of the global burden of disease study (1990–2021)
Source: Front Med (Lausanne). 2025 Jun 25;12:1600662. doi: 10.3389/fmed.2025.1600662 (PMC12239874; doi:10.3389/fmed.2025.1600662)
Supplement: Supplementary file 5 [file Table_4.xlsx]

## Sheet: Sheet1
Supplementary Table 4| Age-standardized prevalence, mortality, and DALYs of lung cancer in young and middle-aged people in 2021 and their AAPCs between 1990-2021 in 204 countries and territories.
	Age-standardized rate in 2021 (per 100,000)			AAPCs 1990-2021 (%/year)
	Prevalence	Mortality	DALYs	Prevalence	Mortality	DALYs
Afghanistan	2.3(1.3 to 3.7)	1.2(0.7 to 2)	65.5(37.1 to 105)	0.97(0.75 to 1.2)	0.87(0.72 to 1)	0.9(0.74 to 1.1)
Albania	3.8(2.5 to 5.3)	1.6(1.1 to 2.3)	83.6(56.1 to 118)	0.07(-0.73 to 0.9)	-0.56(-1.62 to 0.5)	-0.6(-1.64 to 0.4)
Algeria	0.8(0.5 to 1.2)	0.4(0.3 to 0.6)	22.1(14.8 to 32.3)	-0.76(-0.95 to -0.6)	-0.92(-1.1 to -0.7)	-0.92(-1.1 to -0.7)
American Samoa	4.9(3.2 to 7.1)	2.5(1.6 to 3.6)	134.5(87.3 to 193.4)	0.18(-0.08 to 0.4)	0.02(-0.24 to 0.3)	0.02(-0.23 to 0.3)
Andorra	4.4(2.5 to 6.8)	1.2(0.7 to 1.8)	60.8(35.8 to 93.4)	-1.1(-1.4 to -0.8)	-2.3(-3.05 to -1.6)	-2.27(-2.97 to -1.6)
Angola	1.5(0.9 to 2.2)	0.8(0.5 to 1.2)	41.6(26.3 to 63.5)	0.11(-0.48 to 0.7)	-0.04(-0.63 to 0.5)	-0.02(-0.6 to 0.6)
Antigua and Barbuda	0.9(0.8 to 1.1)	0.4(0.3 to 0.5)	20.8(17.5 to 24.4)	-1.47(-2.55 to -0.4)	-1.83(-2.72 to -0.9)	-1.83(-2.75 to -0.9)
Argentina	2.6(2.1 to 3.1)	1.1(0.9 to 1.3)	59.8(49.9 to 71.6)	-2.88(-3.49 to -2.3)	-3.45(-4.07 to -2.8)	-3.35(-3.98 to -2.7)
Armenia	3.3(2.8 to 3.7)	1.5(1.3 to 1.7)	80.7(71 to 91.4)	-3.1(-4.21 to -2)	-3.34(-4.3 to -2.4)	-3.36(-4.3 to -2.4)
Australia	4.7(3.7 to 6)	0.8(0.6 to 1)	40.1(32.6 to 49.1)	-0.21(-1.09 to 0.7)	-1.62(-1.84 to -1.4)	-1.62(-1.84 to -1.4)
Austria	4.7(3.6 to 6)	0.8(0.6 to 1)	41.9(33.7 to 51.1)	-1.02(-1.67 to -0.4)	-3.4(-4.55 to -2.2)	-3.31(-4.44 to -2.2)
Azerbaijan	3(2.1 to 4.2)	1.5(1 to 2)	77.3(52.4 to 106.8)	-2.2(-2.74 to -1.6)	-2.44(-2.95 to -1.9)	-2.41(-2.93 to -1.9)
Bahamas	3.5(2.6 to 4.5)	1.5(1.2 to 2)	80.9(62.1 to 105.1)	0.46(-0.4 to 1.3)	0.06(-1.21 to 1.4)	0.07(-1.09 to 1.3)
Bahrain	2.3(1.6 to 3.3)	1.1(0.8 to 1.6)	59.1(40.8 to 84.6)	-0.47(-1.05 to 0.1)	-0.89(-1.52 to -0.3)	-0.87(-1.24 to -0.5)
Bangladesh	1(0.6 to 1.7)	0.5(0.3 to 0.8)	25.9(16.1 to 44.1)	-0.32(-0.58 to -0.1)	-0.66(-1.19 to -0.1)	-0.65(-1.22 to -0.1)
Barbados	1.5(1.1 to 2)	0.6(0.4 to 0.8)	30.9(23.4 to 40.5)	-0.28(-1.33 to 0.8)	-0.69(-1.88 to 0.5)	-0.68(-1.76 to 0.4)
Belarus	3.5(2.6 to 4.5)	1.2(0.9 to 1.6)	62.6(46.2 to 80.6)	-1.69(-2.77 to -0.6)	-2.85(-3.88 to -1.8)	-2.86(-3.88 to -1.8)
Belgium	5.3(4.2 to 6.6)	1.3(1.1 to 1.6)	68.6(55.7 to 83.3)	-1.11(-1.31 to -0.9)	-2.82(-3 to -2.6)	-2.77(-2.96 to -2.6)
Belize	2.1(1.7 to 2.5)	1(0.8 to 1.1)	50.9(42.4 to 60.1)	1.22(0.6 to 1.9)	1.05(-0.26 to 2.4)	1.01(0.26 to 1.8)
Benin	0.7(0.4 to 1.2)	0.4(0.2 to 0.6)	19(11.1 to 31)	0.32(0.18 to 0.5)	0.14(-0.01 to 0.3)	0.19(0.04 to 0.3)
Bermuda	5.6(3.9 to 7.7)	1.3(1 to 1.7)	67.6(49.8 to 87.8)	-0.14(-0.57 to 0.3)	-2.22(-2.75 to -1.7)	-2.2(-2.71 to -1.7)
Bhutan	1(0.6 to 1.6)	0.5(0.3 to 0.8)	25.7(14.8 to 42.2)	0.33(0.29 to 0.4)	0.09(0.04 to 0.1)	0.12(0.07 to 0.2)
Bolivia (Plurinational State of)	1.9(1.2 to 2.8)	0.9(0.6 to 1.4)	50.2(31.3 to 75.2)	-0.74(-0.8 to -0.7)	-0.93(-0.99 to -0.9)	-0.92(-0.97 to -0.9)
Bosnia and Herzegovina	3.7(2.3 to 5.2)	1.6(1 to 2.3)	84.3(52.8 to 117.6)	-1.31(-1.9 to -0.7)	-1.82(-2.36 to -1.3)	-1.8(-2.36 to -1.2)
Botswana	1.8(1.1 to 2.8)	1(0.6 to 1.5)	51.3(31.7 to 78.2)	-0.68(-1.36 to 0)	-0.79(-1.51 to -0.1)	-0.78(-1.49 to -0.1)
Brazil	2(1.9 to 2.2)	1(0.9 to 1)	51(47.7 to 54.6)	-0.71(-1.02 to -0.4)	-1.09(-1.43 to -0.7)	-1.04(-1.35 to -0.7)
Brunei Darussalam	4(2.8 to 5.4)	1.6(1.2 to 2.2)	84.6(59.9 to 114.6)	-0.4(-0.84 to 0)	-0.95(-1.39 to -0.5)	-1(-1.42 to -0.6)
Bulgaria	5.3(4.1 to 6.8)	2.5(2 to 3.1)	130.2(101.9 to 162.4)	-1.09(-2.31 to 0.1)	-1.46(-2.6 to -0.3)	-1.42(-2.6 to -0.2)
Burkina Faso	0.7(0.4 to 1.1)	0.3(0.2 to 0.6)	18.1(10.7 to 30.3)	0.55(0.27 to 0.8)	0.43(0.15 to 0.7)	0.47(0.19 to 0.8)
Burundi	0.8(0.5 to 1.3)	0.4(0.3 to 0.7)	22.7(13.6 to 38.1)	-0.81(-1 to -0.6)	-0.91(-1.07 to -0.7)	-0.9(-1.07 to -0.7)
Cabo Verde	2.1(1.4 to 3.3)	1(0.6 to 1.5)	52.7(32.5 to 82.3)	-0.9(-1.39 to -0.4)	-1.01(-1.48 to -0.5)	-1.06(-1.53 to -0.6)
Cambodia	3.3(2 to 5.1)	1.7(1.1 to 2.6)	89.4(56 to 138.1)	0.17(0.1 to 0.2)	-0.06(-0.13 to 0)	-0.03(-0.1 to 0)
Cameroon	1.1(0.6 to 1.6)	0.5(0.3 to 0.8)	28.3(16.3 to 44)	0.51(0.4 to 0.6)	0.37(0.27 to 0.5)	0.41(0.31 to 0.5)
Canada	3.9(3.2 to 4.8)	0.8(0.7 to 1)	43(36.7 to 49.9)	-2(-2.41 to -1.6)	-3.46(-3.78 to -3.1)	-3.4(-3.74 to -3.1)
Central African Republic	1.3(0.7 to 2.8)	0.8(0.4 to 1.6)	39.7(19.2 to 82.2)	-0.36(-0.73 to 0)	-0.4(-0.75 to 0)	-0.4(-0.76 to 0)
Chad	0.7(0.4 to 1.2)	0.4(0.2 to 0.6)	19.8(12 to 31.4)	1.35(1.17 to 1.5)	1.28(1.1 to 1.5)	1.3(1.12 to 1.5)
Chile	2.2(1.7 to 2.7)	0.8(0.6 to 1)	42.3(33.2 to 52.8)	-0.84(-1.73 to 0)	-1.82(-2.78 to -0.9)	-1.78(-2.72 to -0.8)
China	8.7(6.9 to 10.7)	3(2.4 to 3.7)	158.4(124.7 to 195.3)	0.64(0.4 to 0.9)	-0.68(-0.82 to -0.5)	-0.67(-0.82 to -0.5)
Colombia	1.8(1.4 to 2.3)	0.7(0.5 to 0.9)	38.1(29.2 to 48.5)	-1.44(-2.36 to -0.5)	-2.23(-3.03 to -1.4)	-2.23(-3.03 to -1.4)
Comoros	1.1(0.7 to 1.7)	0.6(0.4 to 0.9)	30.8(18.5 to 47.9)	0.26(-1.36 to 1.9)	0.14(-1.39 to 1.7)	0.16(-1.43 to 1.8)
Congo	1.8(1 to 2.8)	1(0.6 to 1.5)	49.9(28.9 to 80.4)	-0.37(-0.78 to 0)	-0.71(-1.28 to -0.1)	-0.67(-1.24 to -0.1)
Cook Islands	4.9(2.9 to 7.6)	2.2(1.4 to 3.5)	117.7(72.7 to 184.5)	0.24(0.11 to 0.4)	-0.22(-0.33 to -0.1)	-0.28(-0.44 to -0.1)
Costa Rica	1.6(1.3 to 2)	0.6(0.5 to 0.7)	31.4(25.6 to 38.8)	0.27(-0.19 to 0.7)	-0.52(-0.96 to -0.1)	-0.45(-0.89 to 0)
Coted'Ivoire	0.5(0.3 to 0.7)	0.2(0.1 to 0.4)	12.5(7 to 20.4)	0.36(0.05 to 0.7)	0.22(-0.1 to 0.5)	0.24(-0.09 to 0.6)
Croatia	5.4(4.1 to 6.8)	1.4(1.1 to 1.7)	70.2(56.2 to 86.4)	-1.17(-2.43 to 0.1)	-2.59(-4.07 to -1.1)	-2.78(-4.05 to -1.5)
Cuba	4.2(3.3 to 5.4)	1.5(1.2 to 1.8)	77.8(62.5 to 95.1)	-1.25(-1.93 to -0.6)	-2.06(-2.68 to -1.4)	-2.07(-2.68 to -1.5)
Cyprus	2.7(1.8 to 3.8)	0.7(0.4 to 0.9)	34.4(23.1 to 48.4)	1.24(0.47 to 2)	-0.61(-1.47 to 0.3)	-0.59(-1.45 to 0.3)
Czechia	3.7(2.9 to 4.6)	1.1(0.9 to 1.4)	58.5(47 to 73.1)	-2(-2.48 to -1.5)	-3.6(-4.16 to -3)	-3.47(-4.04 to -2.9)
Democratic People's Republic of Korea	5.3(3 to 9.1)	2.6(1.5 to 4.5)	138.5(77 to 239.6)	0(-0.06 to 0.1)	-0.21(-0.27 to -0.1)	-0.21(-0.27 to -0.1)
Democratic Republic of the Congo	0.9(0.5 to 1.8)	0.5(0.3 to 1)	26.9(14.4 to 50.9)	-0.23(-0.42 to 0)	-0.3(-0.47 to -0.1)	-0.3(-0.47 to -0.1)
Denmark	4.5(3.6 to 5.6)	1.1(0.9 to 1.3)	58.7(48.9 to 69.2)	-1.4(-1.98 to -0.8)	-2.6(-3.55 to -1.6)	-2.52(-3.47 to -1.5)
Djibouti	1.3(0.7 to 2.2)	0.7(0.4 to 1.2)	36.2(20.2 to 61)	0.73(0.51 to 0.9)	0.64(0.44 to 0.8)	0.65(0.44 to 0.9)
Dominica	2.6(1.7 to 3.7)	1.2(0.8 to 1.8)	64.7(43.1 to 92.7)	0.98(0.82 to 1.1)	0.76(0.61 to 0.9)	0.77(0.62 to 0.9)
Dominican Republic	3.1(2 to 4.4)	1.5(0.9 to 2.1)	76.7(49.8 to 110.2)	0.93(0.39 to 1.5)	0.64(0.1 to 1.2)	0.64(0.09 to 1.2)
Ecuador	1.7(1.2 to 2.3)	0.8(0.6 to 1.1)	42.6(30.9 to 57.8)	-0.65(-2.3 to 1)	-0.97(-2.61 to 0.7)	-0.95(-2.6 to 0.7)
Egypt	2.8(2 to 3.8)	1.4(1 to 1.9)	75.4(53.4 to 104.1)	1.2(0.54 to 1.9)	1.13(0.44 to 1.8)	1.15(0.49 to 1.8)
El Salvador	2.2(1.6 to 3)	1(0.7 to 1.3)	51.5(37.2 to 69.1)	0.37(-0.7 to 1.4)	-0.21(-1.22 to 0.8)	-0.24(-1.26 to 0.8)
Equatorial Guinea	1.9(1.1 to 3.1)	1(0.6 to 1.6)	51.5(29.2 to 82.3)	0.95(0.34 to 1.6)	0.64(0.02 to 1.3)	0.68(0.07 to 1.3)
Eritrea	1.5(0.9 to 2.3)	0.8(0.5 to 1.3)	42.1(24.3 to 66)	0.8(0.56 to 1)	0.64(0.4 to 0.9)	0.66(0.43 to 0.9)
Estonia	2.4(1.9 to 3.1)	1(0.7 to 1.2)	49.7(38.3 to 61.2)	-2.68(-4.02 to -1.3)	-3.81(-5.38 to -2.2)	-3.61(-5.21 to -2)
Eswatini	3.2(1.5 to 5.2)	1.8(0.9 to 2.9)	92.7(45 to 149.4)	1.65(1.51 to 1.8)	1.64(1.48 to 1.8)	1.65(1.49 to 1.8)
Ethiopia	1(0.8 to 1.3)	0.6(0.4 to 0.7)	29.4(22.2 to 37.5)	-1.57(-1.67 to -1.5)	-1.84(-1.96 to -1.7)	-1.79(-1.89 to -1.7)
Fiji	1.4(0.9 to 2.1)	0.7(0.5 to 1.1)	39.5(24.5 to 59.8)	-0.45(-0.61 to -0.3)	-0.56(-0.72 to -0.4)	-0.54(-0.7 to -0.4)
Finland	4.6(3.5 to 5.8)	0.9(0.8 to 1.1)	48(39.3 to 58.4)	-0.39(-1.04 to 0.3)	-1.74(-2.61 to -0.9)	-1.69(-2.55 to -0.8)
France	12.1(9.8 to 14.9)	1.8(1.5 to 2.1)	93.4(79.1 to 109.7)	1.29(0.89 to 1.7)	-1.75(-1.99 to -1.5)	-1.72(-1.96 to -1.5)
Gabon	1.9(1.1 to 3.1)	1(0.6 to 1.6)	53.1(31 to 84.9)	-0.14(-0.61 to 0.3)	-0.31(-0.78 to 0.2)	-0.29(-0.77 to 0.2)
Gambia	0.4(0.2 to 0.6)	0.2(0.1 to 0.3)	9.8(5.8 to 16)	0.46(-0.55 to 1.5)	0.34(-0.65 to 1.3)	0.37(-0.63 to 1.4)
Georgia	7.2(5.7 to 8.8)	2.1(1.8 to 2.5)	112(93.6 to 132.6)	-1.48(-2.24 to -0.7)	-2.35(-3.45 to -1.2)	-2.29(-3.47 to -1.1)
Germany	4.9(3.9 to 6)	0.9(0.8 to 1.1)	47.8(40 to 56.5)	-1(-1.47 to -0.5)	-3.18(-3.54 to -2.8)	-3.16(-3.53 to -2.8)
Ghana	0.5(0.3 to 0.8)	0.3(0.2 to 0.4)	13.5(8.4 to 21)	-0.87(-0.97 to -0.8)	-0.96(-1.05 to -0.9)	-0.95(-1.04 to -0.9)
Greece	5(4.3 to 5.8)	1.4(1.2 to 1.6)	72.1(63.8 to 80.7)	-1.71(-2.03 to -1.4)	-2.6(-2.95 to -2.2)	-2.58(-2.93 to -2.2)
Greenland	6.1(3.7 to 9.2)	2.9(1.7 to 4.3)	147.5(87.8 to 219.5)	-2.6(-2.87 to -2.3)	-2.95(-3.23 to -2.7)	-2.99(-3.27 to -2.7)
Grenada	1.8(1.4 to 2.4)	0.8(0.6 to 1.1)	43.4(32.7 to 56.4)	-1.03(-1.43 to -0.6)	-1.34(-1.81 to -0.9)	-1.37(-1.79 to -0.9)
Guam	6.7(5.2 to 8.5)	3.2(2.5 to 4.1)	171.8(134.4 to 218.7)	1(0.85 to 1.2)	0.7(0.42 to 1)	0.74(0.03 to 1.5)
Guatemala	1.4(1.1 to 1.6)	0.7(0.5 to 0.8)	35.2(29.4 to 41.8)	-1.82(-2.31 to -1.3)	-2.09(-2.59 to -1.6)	-2.09(-2.59 to -1.6)
Guinea	1(0.6 to 1.6)	0.5(0.3 to 0.9)	28.5(17 to 45.6)	0.94(0.86 to 1)	0.87(0.77 to 1)	0.89(0.78 to 1)
Guinea-Bissau	1.2(0.7 to 1.9)	0.6(0.4 to 1)	33(20.1 to 51.6)	0.43(0.33 to 0.5)	0.28(0.19 to 0.4)	0.32(0.24 to 0.4)
Guyana	1.6(1.1 to 2.2)	0.8(0.5 to 1.1)	41.9(28.6 to 58)	1.21(0.36 to 2.1)	1.2(0.56 to 1.8)	1.09(0.14 to 2.1)
Haiti	1.6(1 to 2.6)	0.9(0.5 to 1.4)	45.8(26.4 to 73.8)	-0.7(-0.95 to -0.4)	-0.74(-0.9 to -0.6)	-0.73(-0.89 to -0.6)
Honduras	2.5(1.2 to 4.3)	1.2(0.6 to 2.1)	64.6(32.8 to 113)	-0.47(-0.86 to -0.1)	-0.58(-0.96 to -0.2)	-0.63(-1 to -0.3)
Hungary	4.4(3.4 to 5.6)	1.7(1.3 to 2.1)	89.4(70.3 to 111.7)	-3.18(-3.71 to -2.7)	-4.1(-4.62 to -3.6)	-4.02(-4.52 to -3.5)
Iceland	9.9(7.8 to 12.5)	1.8(1.5 to 2.2)	95(78.4 to 113.1)	2.26(2.08 to 2.4)	0.27(-0.07 to 0.6)	0.29(-0.03 to 0.6)
India	1.3(1.1 to 1.6)	0.7(0.6 to 0.8)	36.1(30.4 to 42.5)	0.61(0.32 to 0.9)	0.51(0.12 to 0.9)	0.47(0.17 to 0.8)
Indonesia	3.2(2.2 to 4.5)	1.6(1.1 to 2.3)	87.6(60.2 to 121)	0.44(0.39 to 0.5)	0.27(0.21 to 0.3)	0.29(0.23 to 0.3)
Iran (Islamic Republic of)	2.2(1.9 to 2.5)	1.1(0.9 to 1.2)	58.3(51.3 to 66.8)	0.04(-0.19 to 0.3)	-0.07(-0.26 to 0.1)	-0.06(-0.24 to 0.1)
Iraq	1.8(1.2 to 2.8)	0.9(0.6 to 1.4)	49.3(31.6 to 75.9)	-0.28(-0.49 to -0.1)	-0.33(-0.59 to -0.1)	-0.37(-0.62 to -0.1)
Ireland	5.8(4.6 to 7.3)	1.2(1 to 1.4)	61(50.6 to 72.5)	0.82(0.14 to 1.5)	-1.26(-2.24 to -0.3)	-1.23(-2.21 to -0.2)
Israel	2.8(2.3 to 3.4)	0.8(0.7 to 1)	41.3(34.3 to 49.3)	-0.35(-1.35 to 0.7)	-1.75(-2.33 to -1.2)	-1.73(-2.29 to -1.2)
Italy	3.5(3.1 to 3.9)	1(0.9 to 1)	49.5(45.9 to 53)	-1.39(-1.9 to -0.9)	-2.83(-2.95 to -2.7)	-2.8(-2.92 to -2.7)
Jamaica	2.5(1.7 to 3.5)	1.1(0.7 to 1.5)	56.8(38.6 to 79.1)	-0.22(-1.75 to 1.3)	-0.75(-3.3 to 1.9)	-0.7(-3.24 to 1.9)
Japan	4.6(3.9 to 5.4)	0.7(0.6 to 0.7)	34.7(33.4 to 36)	-0.62(-0.89 to -0.3)	-2.73(-3.01 to -2.5)	-2.71(-2.99 to -2.4)
Jordan	1.6(1 to 2.4)	0.8(0.5 to 1.2)	41.5(26.8 to 62.2)	-0.62(-1.09 to -0.2)	-0.9(-1.37 to -0.4)	-0.86(-1.33 to -0.4)
Kazakhstan	2.6(2.3 to 2.9)	1.2(1.1 to 1.3)	63.5(56.3 to 71.3)	-3.95(-4.43 to -3.5)	-4.39(-4.69 to -4.1)	-4.23(-4.78 to -3.7)
Kenya	0.4(0.3 to 0.6)	0.2(0.2 to 0.3)	12(8.8 to 16.5)	1.49(1.33 to 1.7)	1.39(1.24 to 1.5)	1.39(1.23 to 1.5)
Kiribati	3.7(2.2 to 5.8)	2(1.2 to 3.2)	108.5(64.6 to 171.3)	0.84(0.72 to 1)	0.75(0.63 to 0.9)	0.74(0.65 to 0.8)
Kuwait	1.1(0.8 to 1.4)	0.5(0.4 to 0.6)	26(19.6 to 34.3)	-0.34(-1.16 to 0.5)	-0.85(-1.65 to 0)	-0.74(-1.56 to 0.1)
Kyrgyzstan	2.3(1.7 to 2.9)	1.1(0.8 to 1.3)	56.9(43.8 to 71.3)	-3.26(-3.91 to -2.6)	-3.58(-4.23 to -2.9)	-3.53(-4.17 to -2.9)
Lao People's Democratic Republic	3.2(1.9 to 5.1)	1.7(1 to 2.6)	88.5(53.9 to 141.5)	-0.17(-0.34 to 0)	-0.38(-0.56 to -0.2)	-0.33(-0.51 to -0.2)
Latvia	3.3(2.5 to 4.2)	1.2(0.9 to 1.5)	63(48.2 to 79.7)	-1.84(-3.35 to -0.3)	-2.48(-3.73 to -1.2)	-2.63(-4.16 to -1.1)
Lebanon	2.4(1.6 to 3.5)	1.2(0.8 to 1.7)	62.6(42.1 to 89.8)	-0.54(-0.81 to -0.3)	-0.84(-1.13 to -0.5)	-0.83(-1.11 to -0.5)
Lesotho	3.1(1.8 to 5.1)	1.8(1 to 3)	93.9(52.5 to 153.7)	3.43(3.18 to 3.7)	3.49(3.23 to 3.8)	3.49(3.23 to 3.8)
Liberia	0.7(0.4 to 1.2)	0.3(0.2 to 0.6)	18.5(9.6 to 33)	0.4(0.19 to 0.6)	0.24(0.04 to 0.4)	0.28(0.06 to 0.5)
Libya	3.1(1.9 to 4.7)	1.6(1 to 2.5)	84.1(53 to 131.6)	0.13(-0.28 to 0.5)	0.06(-0.26 to 0.4)	0.04(-0.29 to 0.4)
Lithuania	3.4(2.6 to 4.4)	1.2(0.9 to 1.5)	63(48.5 to 78.9)	-1.85(-3.54 to -0.1)	-2.64(-4.55 to -0.7)	-2.62(-4.48 to -0.7)
Luxembourg	4(3.2 to 4.8)	1(0.8 to 1.1)	49(41.6 to 56.8)	-1.77(-2.87 to -0.7)	-3.78(-4.86 to -2.7)	-3.78(-4.81 to -2.7)
Madagascar	0.9(0.5 to 1.4)	0.5(0.3 to 0.7)	25(15.3 to 38.5)	0.01(-0.08 to 0.1)	-0.08(-0.17 to 0)	-0.06(-0.15 to 0)
Malawi	0.4(0.2 to 0.5)	0.2(0.1 to 0.3)	10.2(6.3 to 15.3)	1.05(0.89 to 1.2)	0.96(0.83 to 1.1)	0.95(0.81 to 1.1)
Malaysia	2.4(1.8 to 3.3)	1.2(0.9 to 1.6)	61.7(44.7 to 83.5)	0.91(0.07 to 1.8)	0.62(-0.2 to 1.4)	0.76(0.38 to 1.1)
Maldives	1.1(0.7 to 1.6)	0.5(0.3 to 0.7)	26.1(17.1 to 37)	-1.78(-2.24 to -1.3)	-2.39(-2.84 to -1.9)	-2.34(-2.79 to -1.9)
Mali	0.6(0.4 to 0.8)	0.3(0.2 to 0.4)	15.2(9.8 to 23)	0.36(0.17 to 0.5)	0.25(0.06 to 0.4)	0.27(0.08 to 0.5)
Malta	3.6(2.8 to 4.6)	1(0.8 to 1.3)	53.3(42.3 to 66.9)	1.37(0.7 to 2)	-0.11(-0.84 to 0.6)	-0.13(-0.81 to 0.6)
Marshall Islands	5.6(3.1 to 9)	3(1.7 to 4.9)	159.1(87.6 to 258.5)	0.98(0.9 to 1.1)	0.9(0.8 to 1)	0.85(0.75 to 0.9)
Mauritania	0.8(0.5 to 1.2)	0.4(0.2 to 0.6)	20(12.4 to 31.7)	-0.21(-0.57 to 0.1)	-0.46(-0.8 to -0.1)	-0.43(-0.78 to -0.1)
Mauritius	1.9(1.7 to 2.2)	0.9(0.8 to 1)	47.6(40.7 to 55)	-0.33(-1.64 to 1)	-0.67(-1.97 to 0.6)	-0.67(-1.93 to 0.6)
Mexico	1.5(1.3 to 1.6)	0.6(0.6 to 0.7)	34.5(30.8 to 38.3)	-1.26(-1.77 to -0.7)	-1.67(-2.18 to -1.2)	-1.65(-2.18 to -1.1)
Micronesia (Federated States of)	5.9(3.4 to 9.4)	3.2(1.8 to 5.1)	167.2(95.7 to 268.9)	0.49(0.43 to 0.5)	0.36(0.3 to 0.4)	0.37(0.32 to 0.4)
Monaco	22.1(13.5 to 33.7)	5.2(3.2 to 7.7)	268.9(168 to 400.6)	2.26(2.12 to 2.4)	0.96(0.82 to 1.1)	0.98(0.85 to 1.1)
Mongolia	3.7(2.4 to 5.3)	1.9(1.3 to 2.7)	99.9(66.5 to 143.6)	-0.41(-1.25 to 0.4)	-0.71(-1.21 to -0.2)	-0.59(-1.42 to 0.2)
Montenegro	7.1(5.3 to 9.3)	2.8(2.2 to 3.7)	146.1(111.1 to 192)	-0.47(-1.16 to 0.2)	-0.85(-1.51 to -0.2)	-0.86(-1.53 to -0.2)
Morocco	0.8(0.5 to 1.3)	0.5(0.3 to 0.7)	23.1(13.7 to 37.9)	-1.22(-1.32 to -1.1)	-1.27(-1.37 to -1.2)	-1.27(-1.37 to -1.2)
Mozambique	0.6(0.3 to 0.9)	0.3(0.2 to 0.5)	16.7(9.9 to 25.7)	1.63(1.46 to 1.8)	1.62(1.45 to 1.8)	1.63(1.45 to 1.8)
Myanmar	2.8(1.8 to 4.2)	1.4(0.9 to 2.1)	77.1(49.1 to 115.7)	-0.59(-0.64 to -0.5)	-0.8(-0.85 to -0.7)	-0.77(-0.81 to -0.7)
Namibia	0.8(0.5 to 1.3)	0.5(0.3 to 0.7)	23.5(14.1 to 37.5)	0.58(0.27 to 0.9)	0.47(0.12 to 0.8)	0.47(0.11 to 0.8)
Nauru	7.9(3.8 to 11.8)	4.3(2 to 6.4)	224.9(108.6 to 336.8)	0.34(0.27 to 0.4)	0.22(0.17 to 0.3)	0.24(0.19 to 0.3)
Nepal	1(0.6 to 1.6)	0.5(0.3 to 0.8)	27.2(16.3 to 44.7)	0.24(0.12 to 0.4)	0.05(-0.07 to 0.2)	0.07(-0.05 to 0.2)
Netherlands	6.2(5.1 to 7.6)	1.3(1.1 to 1.5)	68.1(58 to 79.1)	-0.72(-0.99 to -0.5)	-1.8(-2.3 to -1.3)	-1.76(-2.25 to -1.3)
New Zealand	4.1(3.5 to 4.8)	1.1(0.9 to 1.2)	54.4(47 to 62.4)	0.37(0.13 to 0.6)	-1.34(-1.6 to -1.1)	-1.34(-1.6 to -1.1)
Nicaragua	0.9(0.6 to 1.3)	0.4(0.3 to 0.6)	21.9(14.6 to 31.4)	-0.73(-1.2 to -0.3)	-1.13(-1.5 to -0.8)	-1.15(-1.52 to -0.8)
Niger	0.4(0.2 to 0.8)	0.2(0.1 to 0.4)	12(6.8 to 22.5)	0(-0.2 to 0.2)	-0.14(-0.35 to 0.1)	-0.11(-0.31 to 0.1)
Nigeria	0.2(0.1 to 0.2)	0.1(0.1 to 0.1)	4.3(2.8 to 6)	0.39(0.3 to 0.5)	0.23(0.05 to 0.4)	0.27(0.09 to 0.4)
Niue	4.5(2.9 to 7.1)	2.2(1.4 to 3.5)	121(76.2 to 189.1)	0.78(0.28 to 1.3)	0.5(0.18 to 0.8)	0.56(0.07 to 1)
North Macedonia	3.5(2.6 to 4.6)	1.6(1.2 to 2.1)	83.2(61.1 to 109.3)	-1.36(-2.39 to -0.3)	-1.76(-2.92 to -0.6)	-1.74(-2.88 to -0.6)
Northern Mariana Islands	5.6(3.8 to 8.1)	2.8(1.9 to 4)	146(99.4 to 211.8)	-0.96(-2.03 to 0.1)	-1.19(-2.24 to -0.1)	-1.19(-2.23 to -0.2)
Norway	3.8(3.2 to 4.5)	0.8(0.7 to 0.8)	38.9(35.6 to 42.8)	0.32(-0.15 to 0.8)	-1.3(-1.94 to -0.7)	-1.38(-1.95 to -0.8)
Oman	0.3(0.2 to 0.5)	0.2(0.1 to 0.3)	9.1(5.8 to 14.3)	-1.59(-1.92 to -1.3)	-1.88(-2.16 to -1.6)	-1.85(-2.13 to -1.6)
Pakistan	2(1.4 to 2.7)	1.1(0.8 to 1.5)	55.8(39.8 to 76.3)	0.77(0.68 to 0.9)	0.71(0.61 to 0.8)	0.72(0.63 to 0.8)
Palau	9.4(6.4 to 13.3)	4.6(3.1 to 6.6)	247.8(166.6 to 353)	0.53(0.08 to 1)	0.35(0.07 to 0.6)	0.29(-0.15 to 0.7)
Palestine	2.5(1.7 to 3.5)	1.2(0.8 to 1.7)	65.9(45.4 to 92.5)	-0.59(-0.92 to -0.3)	-0.76(-1.13 to -0.4)	-0.75(-1.1 to -0.4)
Panama	1.7(1.4 to 2.2)	0.7(0.5 to 0.8)	35.6(27.9 to 44.3)	-0.51(-1.27 to 0.3)	-1.25(-2.03 to -0.5)	-1.18(-1.94 to -0.4)
Papua New Guinea	2.6(1.5 to 4.5)	1.4(0.8 to 2.4)	75.8(42.5 to 130)	0.34(0.22 to 0.5)	0.24(0.14 to 0.4)	0.28(0.16 to 0.4)
Paraguay	1.7(1.1 to 2.4)	0.8(0.5 to 1.2)	43.2(28.6 to 62.8)	0.79(0.48 to 1.1)	0.46(0.27 to 0.7)	0.48(0.28 to 0.7)
Peru	2.5(1.7 to 3.5)	1.1(0.7 to 1.5)	57.6(38.4 to 81.5)	-0.68(-2.22 to 0.9)	-1.16(-2.58 to 0.3)	-1.17(-2.59 to 0.3)
Philippines	3.1(2.6 to 3.7)	1.6(1.3 to 1.9)	84.3(69.5 to 99.5)	-0.43(-0.66 to -0.2)	-0.55(-0.78 to -0.3)	-0.53(-0.75 to -0.3)
Poland	2.5(2.2 to 2.7)	1.2(1.1 to 1.3)	62.1(56.3 to 68.2)	-3.22(-3.53 to -2.9)	-3.64(-3.94 to -3.3)	-3.57(-3.87 to -3.3)
Portugal	2.7(2.2 to 3.3)	1(0.8 to 1.2)	50.9(42.4 to 60.9)	-1.43(-1.76 to -1.1)	-2.42(-2.96 to -1.9)	-2.32(-3.51 to -1.1)
Puerto Rico	2.9(2.1 to 3.9)	0.8(0.6 to 1.1)	44.1(33.3 to 57.4)	-0.51(-1.4 to 0.4)	-1.83(-3 to -0.6)	-1.79(-2.75 to -0.8)
Qatar	1.2(0.8 to 1.9)	0.6(0.4 to 0.9)	31.3(20.4 to 47.9)	-1.76(-3.1 to -0.4)	-2.18(-2.92 to -1.4)	-2.18(-2.92 to -1.4)
Republic of Korea	5.1(3.7 to 6.9)	0.8(0.6 to 1.1)	44.7(33.9 to 59)	0(-0.4 to 0.4)	-3.31(-3.61 to -3)	-3.31(-3.58 to -3)
Republic of Moldova	2.4(2 to 2.8)	1(0.9 to 1.2)	52.2(44 to 61.7)	-2.87(-3.98 to -1.8)	-3.57(-4.47 to -2.7)	-3.58(-4.45 to -2.7)
Romania	4.6(3.7 to 5.6)	2(1.6 to 2.4)	102.6(82.9 to 124.5)	-1.37(-2.1 to -0.6)	-1.9(-2.26 to -1.5)	-1.91(-2.25 to -1.6)
Russian Federation	3.8(3.5 to 4.1)	1.4(1.3 to 1.5)	71.6(65.6 to 77.3)	-1.78(-2.33 to -1.2)	-2.64(-3.38 to -1.9)	-2.63(-3.37 to -1.9)
Rwanda	1(0.6 to 1.6)	0.5(0.3 to 0.9)	27.5(15.7 to 46.2)	-1.01(-1.67 to -0.3)	-0.97(-1.19 to -0.8)	-0.97(-1.18 to -0.7)
Saint Kitts and Nevis	1(0.7 to 1.4)	0.5(0.3 to 0.6)	23.8(16.9 to 32.9)	-2.36(-3.14 to -1.6)	-2.75(-3.47 to -2)	-2.76(-3.48 to -2)
Saint Lucia	2.2(1.7 to 2.7)	1(0.8 to 1.2)	50.4(39.7 to 62.5)	-0.68(-1.06 to -0.3)	-1.18(-1.45 to -0.9)	-1.13(-1.54 to -0.7)
Saint Vincent and the Grenadines	1.8(1.5 to 2.2)	0.9(0.7 to 1.1)	45.6(37.3 to 55.7)	0.27(-0.56 to 1.1)	0.17(-0.86 to 1.2)	0.15(-0.72 to 1)
Samoa	1.1(0.6 to 1.8)	0.6(0.3 to 1)	30.6(17.8 to 49)	0.66(0.56 to 0.8)	0.49(0.38 to 0.6)	0.49(0.38 to 0.6)
San Marino	4.3(2.1 to 7.2)	1(0.5 to 1.6)	51.2(25.5 to 84.1)	-0.89(-1.22 to -0.6)	-2.08(-2.47 to -1.7)	-2.06(-2.45 to -1.7)
Sao Tome and Principe	2.2(1.2 to 4)	1(0.6 to 1.8)	55.6(29.9 to 100.3)	0.26(-0.15 to 0.7)	0.17(-0.22 to 0.6)	0.19(-0.22 to 0.6)
Saudi Arabia	0.9(0.5 to 1.4)	0.5(0.3 to 0.7)	23.5(14.4 to 37.3)	0.45(0.26 to 0.6)	0.22(-0.12 to 0.6)	0.24(-0.1 to 0.6)
Senegal	0.9(0.6 to 1.5)	0.5(0.3 to 0.7)	24.2(15 to 38.8)	0.45(0.06 to 0.8)	0.26(-0.11 to 0.6)	0.31(-0.07 to 0.7)
Serbia	5.1(3.5 to 7)	2(1.4 to 2.7)	100.7(71.1 to 135.7)	-1.39(-1.71 to -1.1)	-2.11(-2.5 to -1.7)	-2.12(-2.5 to -1.7)
Seychelles	2.5(1.7 to 3.5)	1.2(0.8 to 1.7)	63.1(43 to 88.6)	-0.85(-1.77 to 0.1)	-1.07(-1.73 to -0.4)	-1.05(-1.73 to -0.4)
Sierra Leone	0.8(0.4 to 1.3)	0.4(0.2 to 0.6)	20.6(11.9 to 34.4)	0.71(0.46 to 1)	0.49(0.27 to 0.7)	0.56(0.33 to 0.8)
Singapore	3.3(2.5 to 4.2)	0.6(0.4 to 0.7)	29.9(24.2 to 36.9)	-0.39(-1.21 to 0.4)	-3.25(-3.9 to -2.6)	-3.12(-3.75 to -2.5)
Slovakia	3.4(2.3 to 4.9)	1.2(0.8 to 1.7)	64.1(42.3 to 90.4)	-1.84(-1.96 to -1.7)	-2.8(-3.71 to -1.9)	-2.74(-3.64 to -1.8)
Slovenia	4.2(3.1 to 5.5)	1(0.8 to 1.3)	51.3(39.5 to 65.9)	-1.45(-2.27 to -0.6)	-3.2(-4.1 to -2.3)	-3.13(-4.03 to -2.2)
Solomon Islands	6(3.9 to 9)	3.2(2.1 to 4.7)	170.3(109.4 to 251.7)	0.85(0.72 to 1)	0.75(0.63 to 0.9)	0.75(0.62 to 0.9)
Somalia	0.8(0.4 to 1.7)	0.4(0.2 to 1)	22.8(10.6 to 49.6)	0.2(0.02 to 0.4)	0.15(-0.02 to 0.3)	0.15(-0.05 to 0.3)
South Africa	2.6(2.2 to 3.1)	1.4(1.2 to 1.7)	72.5(61.4 to 86.1)	-2.06(-2.78 to -1.3)	-2.09(-2.77 to -1.4)	-2.09(-2.79 to -1.4)
South Sudan	1(0.6 to 1.5)	0.5(0.3 to 0.8)	28.2(17.4 to 43.8)	0.71(0.29 to 1.1)	0.65(0.25 to 1)	0.66(0.25 to 1.1)
Spain	4.1(3.2 to 5.3)	0.9(0.8 to 1.2)	49(39.9 to 60)	-2.81(-3.21 to -2.4)	-4.02(-4.46 to -3.6)	-4.04(-4.48 to -3.6)
Sri Lanka	1.5(0.9 to 2.3)	0.7(0.4 to 1)	36.1(21.5 to 54.4)	-0.27(-0.99 to 0.4)	-0.78(-1.49 to -0.1)	-0.82(-1.54 to -0.1)
Sudan	1.7(1 to 2.9)	0.9(0.5 to 1.5)	48.6(27 to 79.6)	0.33(0.24 to 0.4)	0.19(0.1 to 0.3)	0.24(0.15 to 0.3)
Suriname	2.6(1.7 to 3.7)	1.3(0.9 to 1.8)	66.6(44.8 to 94.4)	0.11(-0.71 to 0.9)	-0.06(-0.89 to 0.8)	-0.06(-0.88 to 0.8)
Sweden	2.1(1.7 to 2.7)	0.6(0.5 to 0.7)	30.1(24.8 to 36.9)	-0.83(-1.38 to -0.3)	-2.25(-2.86 to -1.6)	-2.15(-2.76 to -1.5)
Switzerland	4.2(3.2 to 5.4)	0.8(0.6 to 1)	40.6(32.5 to 50)	-0.84(-1.47 to -0.2)	-2.58(-3.27 to -1.9)	-2.52(-3.21 to -1.8)
Syrian Arab Republic	2.3(1.6 to 3.3)	1.2(0.8 to 1.6)	62.7(41.6 to 88.8)	-1.15(-1.42 to -0.9)	-1.29(-1.59 to -1)	-1.28(-1.59 to -1)
Taiwan (Province of China)	5.3(4.3 to 6.5)	1.8(1.4 to 2.1)	91.6(74.2 to 111.4)	0.42(-0.14 to 1)	-0.43(-1.04 to 0.2)	-0.51(-1.12 to 0.1)
Tajikistan	2(1.2 to 3.2)	1(0.6 to 1.6)	51.9(31.1 to 85.2)	-2.35(-2.85 to -1.9)	-2.53(-3.01 to -2)	-2.48(-3.04 to -1.9)
Thailand	6.8(4.6 to 9.4)	2.9(2 to 4)	154.1(105.4 to 212.7)	1.16(0.64 to 1.7)	0.43(-0.05 to 0.9)	0.62(0 to 1.2)
Timor-Leste	1.9(1.2 to 2.9)	1(0.6 to 1.5)	53.5(34 to 82)	0.35(-0.21 to 0.9)	0.22(-0.42 to 0.9)	0.24(-0.31 to 0.8)
Togo	0.9(0.5 to 1.5)	0.5(0.2 to 0.8)	24.6(13.1 to 41.4)	0.6(0.27 to 0.9)	0.57(0.24 to 0.9)	0.5(0.18 to 0.8)
Tokelau	4.3(2.8 to 6.5)	2.1(1.3 to 3.2)	114.7(74 to 175.3)	1.36(1.1 to 1.6)	1(0.76 to 1.2)	1.11(0.87 to 1.4)
Tonga	4.3(2.7 to 6.7)	2.2(1.4 to 3.5)	118.3(73.3 to 183.4)	0.62(0.4 to 0.8)	0.42(0.21 to 0.6)	0.47(0.26 to 0.7)
Trinidad and Tobago	2.1(1.5 to 2.8)	0.9(0.7 to 1.2)	47.2(34.6 to 62.9)	0.35(-0.66 to 1.4)	-0.17(-1.15 to 0.8)	-0.13(-1.11 to 0.8)
Tunisia	2.2(1.3 to 3.2)	1.1(0.7 to 1.7)	57.8(35.7 to 86.3)	0.45(0.35 to 0.6)	0.29(0.16 to 0.4)	0.28(0.15 to 0.4)
Turkey	4.2(2.9 to 5.8)	2.1(1.4 to 2.9)	110.8(75.7 to 152.2)	-2.23(-2.63 to -1.8)	-2.54(-2.95 to -2.1)	-2.5(-2.89 to -2.1)
Turkmenistan	2.4(1.8 to 3.1)	1.2(0.9 to 1.6)	62.7(48 to 83.2)	-1.34(-2.37 to -0.3)	-1.52(-2.56 to -0.5)	-1.49(-2.49 to -0.5)
Tuvalu	4.5(2.7 to 7.1)	2.4(1.4 to 3.9)	127.4(73.9 to 203.9)	0.86(0.77 to 0.9)	0.71(0.62 to 0.8)	0.71(0.62 to 0.8)
Uganda	1(0.6 to 1.5)	0.5(0.3 to 0.8)	27.9(17 to 42.4)	1.41(1.17 to 1.6)	1.16(0.94 to 1.4)	1.21(0.98 to 1.4)
Ukraine	4.2(2.7 to 6.1)	1.5(1 to 2.2)	79.7(52.9 to 114.5)	-2.7(-3.33 to -2.1)	-3.07(-3.62 to -2.5)	-3.12(-3.64 to -2.6)
United Arab Emirates	1.3(0.8 to 2)	0.6(0.4 to 0.9)	34.4(21.9 to 52.7)	-1.58(-1.9 to -1.3)	-1.87(-2.16 to -1.6)	-1.72(-2.01 to -1.4)
United Kingdom	3.5(3.4 to 3.7)	0.9(0.9 to 1)	48.8(47.2 to 50.5)	-0.83(-1.71 to 0.1)	-2.1(-2.95 to -1.3)	-2.06(-2.93 to -1.2)
United Republic of Tanzania	1(0.6 to 1.5)	0.5(0.3 to 0.8)	28.2(17.8 to 43.2)	0.44(0.32 to 0.6)	0.32(0.15 to 0.5)	0.34(0.18 to 0.5)
United States of America	3.5(3.3 to 3.6)	0.8(0.8 to 0.9)	43.7(42 to 45.5)	-2.58(-2.76 to -2.4)	-3.6(-3.88 to -3.3)	-3.53(-3.83 to -3.2)
United States Virgin Islands	3.9(2.5 to 5.9)	1.5(1 to 2.3)	81.5(53.2 to 124)	0.46(-0.14 to 1.1)	-0.1(-0.63 to 0.4)	0.01(-0.5 to 0.5)
Uruguay	5.5(4.3 to 6.9)	2.3(1.8 to 2.9)	122.9(96.7 to 153.7)	-0.84(-1.15 to -0.5)	-1.39(-1.69 to -1.1)	-1.37(-1.66 to -1.1)
Uzbekistan	1.8(1.5 to 2.3)	0.9(0.7 to 1.1)	47(37.1 to 58.6)	-2.7(-3.54 to -1.9)	-3.07(-3.97 to -2.2)	-2.94(-3.81 to -2.1)
Vanuatu	3.3(1.8 to 5.9)	1.8(1 to 3.2)	95.9(51.4 to 170.4)	0.56(0.4 to 0.7)	0.46(0.3 to 0.6)	0.48(0.32 to 0.6)
Venezuela (Bolivarian Republic of)	3(2.1 to 4)	1.3(0.9 to 1.8)	71.1(50.9 to 95.8)	-0.48(-0.82 to -0.1)	-0.97(-1.32 to -0.6)	-0.87(-1.23 to -0.5)
Viet Nam	3(1.9 to 4.6)	1.5(1 to 2.2)	74.9(49.6 to 115.3)	0.78(0.65 to 0.9)	0.36(0.24 to 0.5)	0.36(0.25 to 0.5)
Yemen	1.5(0.8 to 2.7)	0.8(0.4 to 1.4)	42.9(21.3 to 75.6)	-0.07(-0.36 to 0.2)	-0.19(-0.46 to 0.1)	-0.15(-0.43 to 0.1)
Zambia	1.7(0.9 to 3.5)	0.9(0.5 to 2)	48.6(26.7 to 102.8)	1.45(1.35 to 1.6)	1.37(1.26 to 1.5)	1.37(1.26 to 1.5)
Zimbabwe	2.4(1.5 to 3.6)	1.3(0.8 to 2)	67.6(42.7 to 103.5)	2.21(1.57 to 2.8)	2.14(1.54 to 2.7)	2.16(1.56 to 2.8)
